# Supplementary material for: Evaluation of the Antioxidant and Neuroprotectant Activities of New Asymmetrical 1,3-Diketones
Source: Molecules. 2018 Jul 24;23(8):1837. doi: 10.3390/molecules23081837 (PMC6222706; doi:10.3390/molecules23081837)
Supplement: Supplementary file 1 [file molecules-23-01837-s001.zip]

Archive with 2 entries (2 files):
- 7a_23FPh_or30co_2_HB.ps
- 7b_23F4OHDiCF3_or20.ps
